# Supplementary material for: Hedgehog activation promotes osteogenic fates of growth plate resting zone chondrocytes through transient clonal competency
Source: JCI Insight. 2024 Jan 23;9(2):e165619. doi: 10.1172/jci.insight.165619 (PMC10906233; doi:10.1172/jci.insight.165619)
Supplement: Supporting data values [file jciinsight-9-165619-s031.xlsx]

## Sheet: Fig. 1H
	Mice were injected tamoxifen at P6 and analyzed at P21
	EdU+Tm+/Tm+ in RZ [%]
	Pthrp-creER; Ptch1fl/+; R26RtdTomato	Pthrp-creER; Ptch1fl/fl; R26RtdTomato
	7.32127	21.6655
	3.61035	18.3361
	6.06061	23.5033
	10.5714	14.2002
		17.4185

## Sheet: Fig. 2G
	Mice were injected tamoxifen at P6 and analyzed at P36
	# of Caspase-3+Tm+ cells/Tm+ HZ area [#/mm2]
	Pthrp-creER; Ptch1fl/+; R26RtdTomato	Pthrp-creER; Ptch1fl/fl; R26RtdTomato
	509.908	461.064
	640.382	542.027
	532.538	529.375
	414.323	420.393

## Sheet: Fig. 2K
	Mice were injected tamoxifen at P6 and analyzed at P36
	Ptch1+Tm+ area [µm²] / Tm+ area [µm²] in GP
	Pthrp-creER; Ptch1+/+; R26RtdTomato	Pthrp-creER; Ptch1fl/+; R26RtdTomato	Pthrp-creER; Ptch1fl/fl; R26RtdTomato
	0.0560477	0.0610811	0.0105704
	0.0595724	0.075279	0.00569144
	0.0739223	0.0920725	0.00740871
	0.0975652	0.0581029	0.00637542

## Sheet: Fig. 5A
	Mice were injected tamoxifen at P6 and analyzed at P14, 21, 28, 36, 56, 70, 96.
	Tm+ cell density (All Zones, px^2)
		Pthrp-creER; Ptch1fl/+; R26RtdTomato	Pthrp-creER; Ptch1fl/fl; R26RtdTomato
	P14	17147.5	22311.2
	P14	11955	13972
	P14	18953.4	13811
	P14	13940.2	16372.8
	P21	21096.3	32673
	P21	14632.8	25581.4
	P21	22298.5	40811.9
	P21	15657.7	35844.2
	P21		64970.4
	P28	19141.6	104094
	P28	29188	77523.6
	P28	21225.2	53007.9
	P28	13969.5	55708.7
	P28		110314
	P36	25135.3	125029
	P36	25475.3	46298.6
	P36	31003.6	55827.6
	P36	18786	70972.5
	P36		165548
	P36		105299
	P56	35780	44514.6
	P56	27597.4	57826.6
	P56	31515.5	53812.1
	P70	29797.5	60803.3
	P70	22798.9	45266.9
	P70	25524.7	54073.3
	P70		52498.8
	P96	37017.3	35499.8
	P96	36758.3	54699.9
	P96	12722.5	44876.3
	P96	24745.8	28119.9
	AVERAGE	Pthrp-creER; Ptch1fl/+; R26RtdTomato	Pthrp-creER; Ptch1fl/fl; R26RtdTomato
	P14	15499	16616.8
	P21	18421.3	39976.2
	P28	20881.1	80129.7
	P36	25100.1	94829.3
	P56	31631	52051.1
	P70	26040.4	53160.6
	P96	27811	40799

## Sheet: Fig. 5B
	Mice were injected tamoxifen at P6 and analyzed at P14, 21, 28, 36, 56, 70, 96.
	Cell Quantity (Resting Zone, # Cells)
		Pthrp-creER; Ptch1fl/+; R26RtdTomato	Pthrp-creER; Ptch1fl/fl; R26RtdTomato
	P14	61.4	75.7
	P14	55	50.25
	P14	72.85	50.9
	P14	48.25	47.7
	P21	53.4	96.3
	P21	39.25	76.65
	P21	45.55	115.25
	P21	43.25	99.7
	P21		117.8
	P28	36.85	163.13
	P28	53.75	153.65
	P28	40.7	97.3
	P28	24.05	99.1
	P28		140.6
	P36	51.6	177.3
	P36	48.35	112.6
	P36	45.7	130.35
	P36	34.65	158.6
	P36		153.9
	P36		164.8
	P56	30.25	99.95
	P56	28.7	89.5
	P56	30.4	97.55
	P70	39.25	75.95
	P70	34.85	48.9
	P70	37.8	71.1
	P70		73.15
	P96	30.3	45.5
	P96	27.7	60.5882
	P96	18.6	49.25
	P96	22.6842	36.3333
	AVERAGE	Pthrp-creER; Ptch1fl/+; R26RtdTomato	Pthrp-creER; Ptch1fl/fl; R26RtdTomato
	P14	59.375	56.1375
	P21	45.3625	101.14
	P28	38.8375	130.756
	P36	45.075	149.592
	P56	29.78	95.6667
	P70	37.3	67.275
	P96	24.8211	47.9179

## Sheet: Fig. 5C
	Mice were injected tamoxifen at P6 and analyzed at P14, 21, 28, 36, 56, 70, 96.
	PZ Column Width (# Cells)
		Pthrp-creER; Ptch1fl/+; R26RtdTomato	Pthrp-creER; Ptch1fl/fl; R26RtdTomato
	P14	1.25	1
	P14	1.2	1
	P14	1.13	1.31
	P14	1.07	1.27
	P21	1.35	1.8
	P21	1.45	1.47
	P21	1.4	1.8
	P21	1.44	2.56
	P21		4.65
	P28	1.69	5.3
	P28	1.52632	5.95
	P28	1.78	4.7
	P28	1.95	4.95
	P28		6.35
	P36	1.73684	6.4
	P36	1.83333	6.10526
	P36	1.8	5.44444
	P36	1.38889	5.35
	P36		4.29412
	P36		5.57895
	P56	2.05	4.55
	P56	2.47	5.45
	P56	2.1	5
	P70	2.15	5.8
	P70	1.75	4.47
	P70	2.65	5.78
	P70		5.85
	P96	2.71	3.55556
	P96	2.15	4.93333
	P96	1.69	5.33333
	P96	2.25	3
	AVERAGE	Pthrp-creER; Ptch1fl/+; R26RtdTomato	Pthrp-creER; Ptch1fl/fl; R26RtdTomato
	P14	1.16	1.15
	P21	1.41	2.46
	P28	1.74	5.45
	P36	1.69	5.53
	P56	2.21	5
	P70	2.18	5.48
	P96	2.2	4.21

## Sheet: Fig. 5D
	Mice were injected tamoxifen at P6 and analyzed at P14, 21, 28, 36, 56, 70, 96.
	PZ Column Percentage [%]
		Pthrp-creER; Ptch1fl/+; R26RtdTomato	Pthrp-creER; Ptch1fl/fl; R26RtdTomato
	P14	2.29167	4.18605
	P14	4.16667	0.930233
	P14	3.54167	4.68085
	P14	3.33333	4.44444
	P21	5.27	10.21
	P21	6	7.95
	P21	5.49	12.95
	P21	3.92	10
	P21		32.5
	P28	5.64	36.98
	P28	10.56	48.27
	P28	9.07	29.49
	P28	6.61	23.39
	P28		40.63
	P36	12.55	36
	P36	13.52	34.07
	P36	13.39	38
	P36	7.17	50.34
	P36		31.29
	P36		47.89
	P56	7.1875	21.6667
	P56	8.08824	22.4138
	P56	10.1562	25.4688
	P70	10	28.5294
	P70	9.66667	13.4921
	P70	10.16	26.9355
	P70		20.9524
	P96	11.5873	10.6452
	P96	14.8387	26.3492
	P96	8	19.6923
	P96	7.41935	10.8929
	AVERAGE	Pthrp-creER; Ptch1fl/+; R26RtdTomato	Pthrp-creER; Ptch1fl/fl; R26RtdTomato
	P14	3.33333	3.56039
	P21	5.17	14.72
	P28	7.97	35.75
	P36	11.66	39.6
	P56	8.47733	23.1831
	P70	9.94	22.48
	P96	10.4613	16.8949

## Sheet: Fig. 5E
	Mice were injected tamoxifen at P6 and analyzed at P14, 21, 28, 36, 56, 70, 96.
	Presence of cartilage island
		Pthrp-creER; Ptch1fl/+; R26RtdTomato	Pthrp-creER; Ptch1fl/fl; R26RtdTomato
	P14	0	0
	P14	0	0
	P14	0	0
	P14	0	0
	P21	0	0
	P21	0	0
	P21	0	0
	P21	0	0
	P21	0	0
	P28	0	0
	P28	0	1
	P28	0	0
	P28	0	1
	P28		1
	P36	0	1
	P36	0	0
	P36	0	1
	P36	0	1
	P36		1
	P36		1
	P56	0	1
	P56	0	1
	P56	0	1
	P70	0	1
	P70	0	1
	P70	0	1
	P70	0	1
	P96	0	0
	P96	0	1
	P96	0	0
	P96	0	0
	TOTAL [%]	Pthrp-creER; Ptch1fl/+; R26RtdTomato	Pthrp-creER; Ptch1fl/fl; R26RtdTomato
	P14	0	0
	P21	0	0
	P28	0	60
	P36	0	83.3333
	P56	0	100
	P70	0	100
	P96	0	25

## Sheet: Fig. 5G
	Mice were injected tamoxifen at P6 and analyzed at P96.
	Trabecular BV/TV			Trabecular BV/TV
	Group 1 (methaphysis)			Group 2 (Diaphysis)
	Pthrp-creER; Ptch1fl/+; R26RtdTomato	Pthrp-creER; Ptch1fl/fl; R26RtdTomato		Pthrp-creER; Ptch1fl/+; R26RtdTomato	Pthrp-creER; Ptch1fl/fl; R26RtdTomato
	0.1271	0.1125		0.0161	0.0221
	0.1215	0.134		0.0297	0.0944
	0.1397	0.1701		0.0302	0.103
	0.1372	0.1726		0.0802	0.0548
	0.1763	0.2073		0.0299	0.1201
	0.2889	0.1613		0.0867	0.069
	0.1845	0.2131		0.089	0.0736
	0.2194	0.1908		0.052	0.0771
	0.1685	0.1002		0.0542	0.0773
	0.2921	0.2421		0.0578	0.1289
	0.1689	0.1831		0.0307	0.1172
	0.2071	0.2091		0.066	0.0998
		0.3313			0.198

## Sheet: Fig. 5H
Mice were injected tamoxifen at P6 and analyzed up to P97
Body weight [g]
Genotype	Gender	P0	P1	P2	P3	P4	P5	P6	P7	P8	P9	P10	P11	P12	P13	P14	P15	P16	P17	P18	P19	P20	P21	P22	P23	P24	P25	P26	P27	P28	P35	P42	P49	P56	P63	P70	P77	P84	P91	P97
Pthrp-creER; Ptch1fl/+; R26RtdTomato	female	1.2	1.3	1.5	1.7	2.2	2.7	3.3	3.6	4	4.3	4.7	4.6	4.7	4.8	4.9	5.1	5.1	5.4	5.1	4.8	5	5.1	5.5	5.9	6.8	7.3	7.5	8.3	8.6	10.9	13.3	16.9	16.5	17.8	17.7	19.7	19.8	19	18.4
Pthrp-creER; Ptch1fl/+; R26RtdTomato	female	1.1	1.2	1.4	1.6	2	2.3	2.9	3.4	3.8	4	4.4	4.5	4.8	5	5.1	5.2	5.1	5.2	5.1	5	5	4.8	5	5.3	5.6	5.9	6.1	6.7	6.8	7.1	11.4	14.4	15.2	16	16.9	17.8	19.3	19.2	19
Pthrp-creER; Ptch1fl/+; R26RtdTomato	female	1.5	1.5	1.9	2.4	2.8	3.3	3.9	4.4	4.8	5.1	5.3	5.2	5.6	5.8	6.2	6.3	6.3	6.6	6.9	7.3	7.9	8.3	9	10.1	10.6	11.2	11.9	12.8	13.5	17.4	17.9	18.4	18.9	18.7	19.8	20.4	22	22.4	23.4
Pthrp-creER; Ptch1fl/+; R26RtdTomato	female	1.2	1.5	2	2.2	2.5	2.9	3.4	4.3	4.6	5.1	5.2	5.6	5.2	5.5	5.6	5.5	5.3	5.5	6	6	6.2	6	6.2	6.1	6.2	7.2	7.9	8.5	9.8	11.3	12	15.4	17.9	18.4	19.2	19.5	20	20.4	20.1
Pthrp-creER; Ptch1fl/+; R26RtdTomato	female	1.7	1.9	2.3	3	3.6	4.1	4.6	5.3	5.4	5.5	5.6	5.8	5.9	6.1	6.2	6.3	6.3	6.6	6.5	6.4	6.9	6.8	7	7	7.5	7.7	8	8.5	9	12	18	18.7	18.6	20.3	19.3	20.9	20.7	22.1	22.2
Pthrp-creER; Ptch1fl/+; R26RtdTomato	female	1.8	2.1	2.8	3.1	3.8	4.5	5.1	6	6.7	6.7	7.1	7.6	8.1	9	9.2	9.2	9	8.9	8.5	8.6	8.8	8.9	8.2	8.4	8.6	9	10	10.8	9.2	12.2	13.2	16.5	18.6	19.4	20.2	20.8	21.6	20.4	21.3
Pthrp-creER; Ptch1fl/+; R26RtdTomato	female	1.5	1.9	2.4	2.8	3.2	4.3	4.8	5.5	6	6.5	7	7.5	8	8.5	8.7	8.8	8.8	8.8	8.9	8.9	9.5	9.7	10.2	10.8	11.7	12	12.7	13	14.5	17	19	20.4	20.4	20.3	21.6	22.2	23	22.5	23.6
Pthrp-creER; Ptch1fl/+; R26RtdTomato	male	1.5	1.7	2	2.7	3.2	3.7	4	4.7	5.7	5.8	6	6.3	6.2	6.4	6.6	6.8	7	6.9	6.7	6.9	7	7.9	7.8	8.5	8.9	9	9.1	10	10.4	13.8	16.2	17.6	18.2	20	20.6	20.8	21.1	22.6	23.5
Pthrp-creER; Ptch1fl/fl; R26RtdTomato	female	1.4	1.4	1.6	2	2.5	2.9	3.5	4.1	4.3	5.1	5.4	5.5	5.9	6.2	6.4	6.7	6.4	6.6	6.4	6.1	6.3	6.6	6.9	7.6	8.8	9.1	9.8	10.5	10.5	14.4	15.6	18	20	21	20.8	20.8	22.3	22.2	22.4
Pthrp-creER; Ptch1fl/fl; R26RtdTomato	female	1.5	1.4	1.6	1.8	2.4	2.8	3.5	4.1	4.7	5	5.2	5.2	5.7	6	6.1	6	6	6.5	6.2	5.7	5.7	6.3	6.6	7.5	8.7	8.8	9.6	10.3	10.4	13.8	15.8	18.5	20.1	20.7	21	22	22	21.7	20.75
Pthrp-creER; Ptch1fl/fl; R26RtdTomato	female	1.4	1.5	1.8	2.2	2.6	3.2	3.6	4.4	4.7	5.1	5.3	5.7	6.2	6.3	6.7	7.1	7.2	7.4	7.4	7.7	8.4	8.8	8.8	9.8	9.9	10.5	11.3	12.2	12.6	16.3	17.3	17.9	18	19.8	21.5	21.9	22.3	22	23.7
Pthrp-creER; Ptch1fl/fl; R26RtdTomato	male	1.7	1.8	2.5	3.1	3.4	4	4.4	4.8	4.6	4.7	4.7	5	5.4	5.8	5.5	6	6.1	6.2	6	6.3	6.4	6.8	7.2	8.1	8.9	9.6	9.9	10.4	11.6	18.8	19.4	20.8	21.8	21.8	22.5	23.5	24.5	24.4	20.6
Pthrp-creER; Ptch1fl/fl; R26RtdTomato	male	1.3	1.1	1.4	1.6	2.1	2.4	3.1	3.8	4.2	4.5	4.8	5.2	5.5	6	6.2	6.6	6.4	6.5	6.4	6.1	5.8	6.1	6.8	6.9	7.3	8.1	9.2	10	10.6	13	14.5	17.2	17.2	18.1	19.1	20.2	19.9	20.2	18.8
Pthrp-creER; Ptch1fl/fl; R26RtdTomato	male	1.4	1.5	1.8	2.3	2.7	3.1	3.7	4.2	4.6	5	5.3	5.5	6	6.6	6.9	7.2	6.9	7.1	7.3	7.8	8.2	8.8	9.4	9.9	10.7	11.7	12.7	13.6	14.6	18.9	19.9	20.5	21.8	24.8	26.6	26.4	26	26.9	25.7
Pthrp-creER; Ptch1fl/fl; R26RtdTomato	male	1.4	1.8	2.2	2.8	3.6	4.3	5.4	5.7	6.2	7	7.4	7.6	7.6	7.4	7.6	8.1	8.1	8.3	8.3	8.9	8.9	8.9	9.5	10	10.8	11.4	12	12.7	13	17.3	20.8	22.1	23.1	23.5	25.3	25.6	25.6	26.4	26.5
Pthrp-creER; Ptch1fl/fl; R26RtdTomato	male	1.6	1.8	2	2.6	3.2	3.6	4.1	4.6	5.2	5.3	5.4	5.6	5.8	6	6.3	6.5	6.6	6.4	6.3	6.6	6.8	7.4	7.8	8.8	9.8	10.7	11.3	12.5	13.3	16.6	17.3	19.5	21.4	22.6	23.4	23.4	23.3	23.7	24.5
Pthrp-creER; Ptch1fl/fl; R26RtdTomato	male	1.3	1.8	2.6	2.8	3	3.1	3.3	4	4.3	4.7	4.9	5.3	6.2	7	7.1	7.4	7.7	7.9	7.9	7.7	8.3	8.7	8.2	8.6	9.1	9.4	9.7	10.1	10.2	9.2	10.3	11.6	14.4	18	18.2	19.2	19	20	20.4

[truncated: 10 more sheets: S Fig. 1A, S Fig. 2C, S Fig. 3D, S Fig. 3E, S Fig. 3F, S Fig. 3H, S Fig. 4A, S Fig. 4B, S Fig. 4C, S Fig. 4D]
